# Supplementary material for: Strong and early monkeypox virus-specific immunity associated with mild disease after intradermal clade-IIb-infection in CAST/EiJ-mice
Source: Nat Commun. 2025 Feb 18;16:1729. doi: 10.1038/s41467-025-56800-2 (PMC11836108; doi:10.1038/s41467-025-56800-2)
Supplement: Supplementary file 4 — Source Data [file 41467_2025_56800_MOESM4_ESM.xlsx]

## Sheet: Fig.1
Figure 1: Similiar in vitro replication of MPXV clade IIa and IIb in MA-104 cells.
Fig.1a (one-step; PFU/ml)				Fig.1b (multiple-step; PFU/ml)
time [h]	MPXV IIa	MPXV IIb		time [h]	MPXV IIa	MPXV IIb
0	1850000	2430000		0	8000	19000
4	1560000	1850000		4	6600	20000
12	34500000	16300000		12	190000	265000
24	138000000	86500000		24	8850000	6700000
48	206000000	109000000		48	14500000	23000000
72	197000000	108000000		72	8900000	49500000
no sex-dependent data

## Sheet: Fig.2
Figure 2: Intranasal infection with MPXV clade IIb induces non-lethal disease in CAST/EiJ mice.
Fig.2a (body weight; %)																		Fig.2b (survival rate)					Fig.2c (clinical score)
Days	MPXV IIa				PBS						MPXV IIb							Days	PBS	MPXV IIa	MPXV IIb		Days	MPXV IIa				PBS						MPXV IIb
0	100	100	100	100	100	100	100	100	100	100	100	100	100	100	100	100		6		1			0	0	0	0	0	0	0	0	0	0	0	0	0	0	0	0	0
1	100	95.2663	98.1013	98.8372	97.9452	99.0291	100	100	100	100	97.9452	98.7421	100	98.4496	101.835	100.781		5		1			1	0	0	0	0	0	0	0	0	0	0	0	0	0	0	0	0
2	100.625	96.4497	100	98.2558	97.9452	100	100	97.7099	98.4733	99.2701	97.9452	98.7421	100	96.8992	100.917	101.562		5		1			2	0	0	0	0	0	0	0	0	0	0	0	0	0	0	0	0
3	100	96.4497	108.228	93.0233	97.9452	96.1165	99.3548	98.4733	100	102.92	95.2055	96.8553	96.732	97.6744	103.67	100.781		5		1			3	2	0	0	0	0	0	0	0	0	0	0	0	0	0	0	0
4	94.375	88.7574	106.329	91.8605	99.3151	100	101.29	99.2366	99.2366	100.73	98.6301	99.3711	101.307	98.4496	102.752	100.781		8	0				4	2	3	3	2	0	0	0	0	0	0	0	0	0	0	0	0
5	83.125	82.2485	85.443	90.6977	98.6301	95.1456	101.935	98.4733	101.527	104.38	100	99.3711	100	100	104.587	101.562		8	0				5	2	5	5	6	0	0	0	0	0	0	0	0	1	0	0	0
6	79.375				100	98.0583	101.29	99.2366	100.763	105.109	100	99.3711	100	100	104.587	102.344		8	0				6	3				0	0	0	0	0	0	0	0	0	0	0	0
7					100	105.825	101.935	98.4733	101.527	104.38	100	100	100.654	100	103.67	100.781		8	0				7					0	1	0	0	0	0	0	0	0	0	0	0
8					98.6301	100.971	101.935	98.4733	101.527	101.46	98.6301	100.629	100.654	100	107.339	100		8	0				8					0	0	0	0	0	0	0	0	0	0	0	0
																		8	0
																		8			0
																		8			0
																		8			0
																		8			0
																		8			0
																		8			0
Fig.2d (skin score)																		Fig.2e (infectious virus; PFU/ml)
Days	MPXV IIa				PBS						MPXV IIb								PBS						MPXV IIa				MPXV IIb
0	0	0	0	0	0	0	0	0	0	0	0	0	0	0	0	0		Lung	0.1	0.1	0.1	0.1	0.1	0.1	0.1	0.1	1250	450	0.1	0.1	0.1	0.1	0.1	0.1
1	0	0	0	0	0	0	0	0	0	0	0	0	0	0	0	0		Spleen	0.1	0.1	0.1	0.1	0.1	0.1	500	100	3500	500	0.1	0.1	0.1	0.1	0.1	0.1
2	0	0	0	0	0	0	0	0	0	0	0	0	0	0	0	0		Liver	0.1	0.1	0.1	0.1	0.1	0.1	3500	1500	0.1	250	0.1	0.1	0.1	0.1	0.1	0.1
3	0	0	0	0	0	0	0	0	0	0	0	0	0	0	0	0
4	0	0	0	0	0	0	0	0	0	0	0	0	0	0	0	0
5	0	0	0	0	0	0	0	0	0	0	0	0	0	0	0	0
6	0				0	0	0	0	0	0	0	0	0	0	0	0
7					0	0	0	0	0	0	0	0	0	0	0	0
8					0	0	0	0	0	0	0	0	0	0	0	0
Fig.2f (viral DNA; equivalent PFU/ml)																		Fig.2g (infectious virus; PFU/ml)
	PBS						MPXV IIa				MPXV IIb								MPXV IIa				PBS						MPXV IIb
Lung	0.1	0.1	0.1	0.1	0.1	0.1	3848.91	374.917	0.1	1013	0.1	0.1	0.1	0.1	0.1	0.1		O-swab d4	20	100	0.1	11200	0.1	0.1	0.1	0.1	0.1	0.1	0.1	20	5	40	20	0.1
Spleen	0.1	0.1	0.1	0.1	0.1	0.1	7090.85	2479.75	1068.04	1727.11	0.1	0.1	0.1	0.1	0.1	0.1		O-swab final	45	900	55000	300000	0.1	0.1	0.1	0.1	0.1	0.1	350	5500	1700	200	35	60
Liver	0.1	0.1	0.1	0.1	0.1	0.1	1261.94	2643.51	3744.17	228.241	0.1	0.1	0.1	0.1	0.1	0.1		S-swab final		0.1	0.1	0.1	0.1	0.1	0.1	0.1	0.1	0.1	0.1	0.1	0.1	0.1	0.1	0.1
Fig.2h (viral DNA; equivalent PFU/ml)
	MPXV IIa				PBS						MPXV IIb
O-swab d4	2150	317	303	15900	0.1	0.1	0.1	0.1	0.1	0.1	0.1	20.5402	0.1	11.5109	13.1497	0.1
O-swab final	294	2670	39100	22000	0.1	0.1	0.1	0.1	0.1	0.1	277.337	4397.89	2767.56	133.761	0.1	13.7484
S-swab final		0.1	0.1	63.8	0.1	0.1	0.1	0.1	0.1	0.1	0.1	0.1	0.1	0.1	0.1	0.1
Legend:
	data from male individual
	data from female individual

## Sheet: Fig.3
Figure 3: Intradermal MPXV clade IIa infection induces a more severe clinical disease than intradermal MPXV clade IIb infection.
Fig.3a (Body weight of 2x104; %)
Days	MPXV IIa								MPXV IIb								PBS
0	100	100	100	100	100	100	100	100	100	100	100	100	100	100	100	100	100	100
1	100.676	98.7013	99.4413	97.1264	97.0414	98.8166	97.5369	96.7213	97.8142	99.3243	98.6111	97.8723	99.4444	96.6981	99.3976	99.4253	99.4152	100.595
2	100.676	98.0519	99.4413	96.5517	97.0414	98.8166	99.0148	99.4536	97.8142	100.676	96.5278	98.4043	101.111	97.6415	98.7952	97.7011	99.4152	101.19
3	100	99.3506	100	96.5517	97.0414	99.4083	99.0148	97.2678	97.8142	101.351	95.1389	97.8723	101.667	97.1698	98.7952	96.5517	100.585	102.976
4	96.6216	99.3506	98.8827	97.1264	99.4083	99.4083	100	99.4536	96.7213	102.703	96.5278	99.4681	102.222	97.6415	100	97.7011	100.585	102.976
5	87.1622	89.6104	88.8268	86.7816	89.3491	89.3491	90.1478	92.8962	91.8033	93.2432	88.8889	90.9574	98.3333	88.6792	90.3614	89.0805	92.9825	93.4524
6	89.1892	96.7532	92.1788	83.908	89.9408	86.3905	87.1921	95.6284	93.4426	98.6486	91.6667	91.4894	100	88.6792	88.5542	90.2299	94.7368	93.4524
7	89.8649	94.1558	96.648	81.0345	91.1243	83.432	89.6552	97.8142	93.9891	101.351	95.8333	93.0851	99.4444	86.3208	87.9518	94.2529	95.3216	97.0238
8	92.5676	98.0519	98.324	77.5862	94.6746	84.6154	91.133	98.9071	97.8142	102.703	97.2222	92.5532	103.889	85.3774	87.9518	95.4023	95.3216	97.619
9	93.2432	98.7013	98.324		95.858	85.7988	91.133	99.4536	95.082	104.73	101.389	93.0851	102.222	85.8491	82.5301	95.977	98.2456	102.976
10	91.8919	100.649	98.324		98.8166	81.6568	87.6847	98.9071	97.2678	102.703	97.2222	92.0213	105.556	85.8491	89.1566	98.8506	99.4152	103.571
11	93.9189	99.3506	97.7654		98.2249	79.2899	83.2512	97.2678	98.9071	104.054	97.9167	94.1489	104.444	87.7358	90.9639	101.149	102.924	104.167
12	93.9189	98.7013	97.7654		100.592		79.3103	95.082	99.4536	103.378	97.2222	93.617	102.222	88.6792	92.1687	99.4253	102.924	105.357
Fig.3b (Body weight of 2x105; %)
Days	MPXV IIa								MPXV IIb								PBS
0	100	100	100	100	100	100	100	100	100	100	100	100	100	100	100		100	100
1	100.645	98.5915	99.3548	104.43	102	100.719	101.538	100	103.106	96.4497	98.5075	102.256	98.5294	103.817	100		99.4152	100.595
2	100	100.704	98.0645	104.43	100.667	100.719	103.077	100.787	100.621	95.2663	100	105.263	98.5294	106.87	97.7444		99.4152	101.19
3	98.0645	99.2958	93.5484	101.266	101.333	102.878	104.615	100.787	100.621	94.0828	100	106.015	100.735	106.107	96.9925		100.585	102.976
4	102.581	102.817	100.645	101.266	96.6667	102.878	103.846	102.362	97.5155	95.858	100	100.752	98.5294	100	97.7444		100.585	102.976
5	90.3226	95.0704	89.6774	90.5063	94.6667	89.9281	93.8462	83.4646	89.441	87.574	89.5522	89.4737	88.2353	92.3664	86.4662		92.9825	93.4524
6	94.1935	97.8873	96.129	87.9747	98	89.9281	96.9231	85.0394	85.0932	84.0237	85.8209	84.9624	86.7647	90.0763	81.9549		94.7368	93.4524
7	98.0645	99.2958	98.7097	87.3418	103.333	94.2446	97.6923	85.8268	78.2609	79.8817	91.791	89.4737	83.0882	92.3664	81.203		95.3216	97.0238
8	98.7097	100.704	100.645	92.4051	104	97.1223	93.0769	86.6142			91.791	86.4662	88.2353	96.1832	87.218		95.3216	97.619
9	98.0645	102.113	96.7742	96.2025	105.333	99.2806	85.3846	87.4016			86.5672	90.9774	89.7059	100.763	82.7068		98.2456	102.976
10	90.9677	103.521	89.6774	94.9367	104.667	95.6835	78.4615	81.1024			96.2687	93.2331	91.1765	104.58	76.6917		99.4152	103.571
11	85.8065	90.8451	81.9355	84.1772	94.6667	87.7698		78.7402			84.3284	72.9323	80.8824	90.0763			102.924	104.167
12	86.4516	84.507		82.2785	94	86.3309					84.3284		83.8235	87.7863			102.924	105.357
Fig.3c (survival rate of 2x104)					Fig.3d (survival rate of 2x105)
Days	PBS	MPXV IIa	MPXV IIb		Days	PBS	MPXV IIa	MPXV IIb
12		0			12	0
12		0			12	0
12		0			12		0
12		0			12		0
12		1			12		0
12		0			12		0
12			0		12		0
12			0		12			0
12			0		12			0
12			0		12			0
12			0		11		1
12			0		10		1
12			0		11		1
12			0		7			1
12	0				7			1
12	0				11			1
8		1			10			1
11		1
Fig.3e (clinical score of 2x104)
Days	MPXV IIa								MPXV IIb								PBS
0	0	0	0	0	0	0	0	0	0	0	0	0	0	0	0	0	0	0
1	0	0	0	0	0	0	0	0	0	0	0	0	0	0	0	0	0	0
2	0	0	0	0	0	0	0	0	0	0	0	0	0	0	0	0	0	0
3	0	0	0	0	0	0	0	0	0	0	0	0	0	0	0	0	0	0
4	0	0	0	0	1	1	0	1	0	0	0	0	1	0	0	0	0	0
5	0	0	0	0	0	1	1	1	0	0	0	0	0	0	0	0	0	0
6	0	0	1	1	1	1	0	0	1	0	0	1	0	0	1	1	0	0
7	0	0	1	1	1	1	1	1	1	0	0	1	0	0	1	1	0	0
8	0	0	0	1	1	1	0	0	0	0	0	0	0	0	1	0	0	0
9	1	1	1		0	0	0	1	1	1	1	0	1	1	1	1	0	0
10	1	1	1		0	1	1	1	1	1	1	1	1	1	1	1	0	0
11	1	1	1		1	1	1	1	1	1	1	1	1	1	1	1	0	0
12	1	1	1		1		1	1	1	1	1	1	1	1	1	1	0	0
Fig.3f (clinical score of 2x105)
Days	MPXV IIa								MPXV IIb								PBS
0	0	0	0	0	0	0	0	0	0	0	0	0	0	0	0		0	0
1	0	0	0	0	0	0	0	0	0	0	0	0	0	0	0		0	0
2	0	0	0	0	0	0	0	0	0	0	0	0	0	0	0		0	0
3	0	0	0	0	0	0	0	0	0	0	0	0	0	0	0		0	0
4	0	0	0	0	1	0	0	0	0	0	0	0	0	0	0		0	0
5	2	2	1	2	2	1	1	1	1	1	0	1	0	1	0		0	0
6	2	2	1	1	2	1	2	1	1	1	1	1	1	1	1		0	0
7	1	1	1	1	2	2	1	1	1	1	1	1	1	2	1		0	0
8	2	2	2	2	2	1	1	1			2	1	1	1	1		0	0
9	1	1	0	0	1	0	0	1			0	0	0	0	0		0	0
10	4	4	4	4	4	2	1	3			2	2	3	4	3		0	0
11	4	5	5	4	5	3		3			2	4	3	4			0	0
12	3	4		4	4	4					4		4	3			0	0
Fig.3g (skin score of 2x104)
Days	MPXV IIa								MPXV IIb								PBS
0	0	0	0	0	0	0	0	0	0	0	0	0	0	0	0	0	0	0
1	0	0	0	0	0	0	0	0	0	0	0	0	0	0	0	0	0	0
2	0	0	0	0	0	0	0	0	0	0	0	0	0	0	0	0	0	0
3	0	0	0	0	0	0	0	0	0	0	0	0	0	0	0	0	0	0
4	0	0	0	0	0	0	0	0	0	0	0	0	0	0	0	0	0	0
5	0	0	0	0	0	0	0	0	0	0	0	0	0	0	0	0	0	0
6	0	0	0	0	0	0	0	0	0	0	0	0	0	0	0	0	0	0
7	0	0	0	0	0	0	0	0	0	0	0	0	0	0	0	0	0	0
8	0	0	0	0	0	0	0	0	0	0	0	0	0	0	0	0	0	0
9	1	1	1		0	0	0	1	1	1	1	0	1	1	1	1	0	0
10	1	1	1		0	0	1	1	1	1	1	1	1	1	1	1	0	0
11	1	1	1		1	1	1	1	1	1	1	1	1	1	1	1	0	0
12	1	1	1		1		1	1	1	1	1	1	1	1	1	1	0	0
Fig.3h (skin score of 2x105)
Days	MPXV IIa								MPXV IIb								PBS
0	0	0	0	0	0	0	0	0	0	0	0	0	0	0	0		0	0
1	0	0	0	0	0	0	0	0	0	0	0	0	0	0	0		0	0
2	0	0	0	0	0	0	0	0	0	0	0	0	0	0	0		0	0
3	0	0	0	0	0	0	0	0	0	0	0	0	0	0	0		0	0
4	0	0	0	0	0	0	0	0	0	0	0	0	0	0	0		0	0
5	0	0	0	0	0	0	0	0	0	0	0	0	0	0	0		0	0
6	0	0	0	0	0	0	0	0	0	0	0	0	0	0	0		0	0
7	0	0	0	0	0	0	0	0	0	0	0	0	0	0	0		0	0
8	0	0	0	0	0	0	0	0			0	0	0	0	0		0	0		Legend:
9	1	1	1	1	1	0	0	1			0	0	0	0	0		0	0			data from male individual
10	1	1	1	1	1	1	0	1			1	1	1	1	1		0	0			data from female individual
11	2	2	2	2	2	2		2			2	2	2	2			0	0
12	2	2		2	2	2					2		2	2			0	0
Fig. 3i (pox lesions, clade IIa)
Fig. 3j (pox lesions, clade IIb)

## Sheet: Fig.4
Figure 4: Systemic spread of MPXV clade IIa and clade IIb after intradermal infection 12 days post infection.
Fig.4a (infectious virus of 2x104; PFU/ml)
	Lung								Spleen								Liver
PBS	0.1	0.1							0.1	0.1							0.1	0.1
MPXV IIa	0.1	0.1	0.1	0.1	0.1	2650	0.1	1600	250	0.1	0.1	0.1	0.1	0.1	12000	900	0.1	0.1	0.1	0.1	0.1	0.1	8000	3000
MPXV IIb	0.1	0.1	0.1	0.1	0.1	0.1	0.1		0.1	0.1	0.1	0.1	0.1	50	0.1	0.1	0.1	0.1	0.1	0.1	0.1	0.1	0.1	0.1
Fig.4b (infectious virus of 2x105; PFU/ml)
	MPXV IIa								MPXV IIb								PBS
Lung	2100	13500	100	200	0.1	1050	950	70000	100	0.1	0.1	100	1850	1000	100		0.1	0.1
Spleen	3600	1200	8500	1700	1350	250	150	0.1	100	75	125	1050	75	125	125		0.1	0.1
Liver	5000	3500	3000	4500	2500	2000	4000	12000	5000	1500	1500	7500	1500	2500	4000		0.1	0.1
Fig.4c (viral DNA of 2x104; equivalent PFU/ml)
	MPXV IIa								MPXV IIb								PBS
Lung	185	0.1	0.1	0.1	7390	0.1	55.5	3150	0.1	0.1	0.1	0.1	0.1	0.1	0.1	0.1	0.1	0.1
Spleen	0.1	52.1	0.1	139	48.8	31.3	10500	543	0.1	0.1	0.1	0.1	0.1	0.1	0.1	0.1	0.1	0.1
Liver	74.1	96.6	0.1	27	0.1	0.1	5480	640	0.1	0.1	0.1	0.1	0.1	0.1	0.1	0.1	0.1	0.1
Fig.4d (viral DNA of 2x105; equivalent PFU/ml)
	MPXV IIa								MPXV IIb								PBS
Lung	4360	4390	156	1830	382	3530	8790	50200	162	50.6	0.1	1200	7900	124	178		0.1	0.1
Spleen	3100	1410	8920	1590	482	935	3030	63600	458	19.9	29.6	1310	105	0.1	0.1		0.1	0.1
Liver	1910	232	0.1	0.1	967	321	324	2370	57.5	0.1	0.1	369	0.1	53.9	0.1		0.1	0.1
Fig.4e (infectious virus of 2x104; PFU/ml)
	MPXV IIa								MPXV IIb								PBS
O-swab d4	0.1	0.1	0.1	0.1	0.1	0.1	0.1	0.1	0.1	0.1	0.1	5	0.1	0.1	0.1	0.1	0.1	0.1
O-swab final	20	0.1	75000	5	1300000	0.1	600	25000000	0.1	0.1	15	0.1	0.1	0.1	10	0.1	0.1	0.1
S-swab final	100	30	150	12000	1300	600	450	50000	450	550	500	0.1	145	105	195	65	0.1	0.1
Fig.4f (infectious virus of 2x105; PFU/ml)
	MPXV IIa								MPXV IIb								PBS
O-swab d4	0.1	0.1	0.1	0.1	0.1	0.1	0.1	0.1	0.1	0.1	0.1	0.1	0.1	0.1	0.1		0.1	0.1
O-swab final	235000	220000	1250000	265000	295000	165000			40	25	0.1	0.1	0.1				0.1	0.1
S-swab final	240000	80000	28000	36500	470000	6500	110000		40000	31000	80000	250	25	18000			0.1	0.1
Fig.4g (viral DNA of 2x104; equivalent PFU/ml)
	MPXV IIa								MPXV IIb								PBS
O-swab d4	0.1	0.1	0.1	0.1	0.1	0.1	0	0	0.1	0.1	0.1	0.1	0.1	0.1	0.1	0.1	0.1	0.1
O-swab final	0.1	0.1	49800	0.1	467000	0.1	2000	5010000	0.1	0.1	497	0.1	93.8	0.1	229	0.1	0.1	0.1
S-swab final	1480	1630	4280	62400	10800	4040	3660	118000	7880	5810	7940	0.1	2210	410	1560	1210	0.1	0.1
Fig.4h (viral DNA of 2x105; equivalent PFU/ml)
	MPXV IIa								MPXV IIb								PBS
O-swab d4	0.1	0.1	0.1	0.1	0.1	0.1	0.1	0.1	211	0.1	0.1	0.1	341	44.4	0.1		0.1	0.1
O-swab final	499000	494000	221000	222000	919000	251000	848000		204	72.1	77.1	0.1	0.1		2600		0.1	0.1
S-swab final	662000	253000	292000	132000	572000	57700	5600000	398000	174000	38600	55000	1230	1300	29700	0.1		0.1	0.1
Legend:
	data from male individual
	data from female individual

## Sheet: Fig.5
Figure 5: Systemic spread of MPXV clade IIa and clade IIb after intradermal infection 8 days post infection.
Fig.5a (body weight; %)												Fig.5b (survival rate)
Days	PBS		MPXV IIa				MPXV IIb					Days	PBS	MPXV IIa	MPXV IIb
0	100	100	100	100	100	100	100	100	100	100		8	0
1	93.8776	104.317	100	100	99.2188	98.6111	100.781	100	100	101.527		8	0
2	96.5986	105.036	103.125	102.083	100	100	101.562	99.2308	98.5714	100.763		8		0
3	95.9184	102.878	100.781	102.083	100.781	99.3056	102.344	100	100	100.763		8		0
4	95.9184	103.597	103.125	102.778	103.125	100	103.906	102.308	100	104.58		8		0
5	96.5986	101.439	97.6562	94.4444	95.3125	98.6111	99.2188	91.5385	94.2857	96.1832		8		0
6	98.6395	102.158	99.2188	95.8333	96.875	100	98.4375	87.6923	95	98.4733		8			0
7	97.9592	102.878	100	97.9167	97.6562	97.9167	95.3125	87.6923	90.7143	93.8931		8			0
8	95.9184	102.158	100	96.5278	92.9688	97.2222	100.781	89.2308	92.8571	96.9466		8			0
												8			0
Fig.5c (clinical score)												Fig.5d (skin score)
Days	PBS		MPXV IIa				MPXV IIb					Days	PBS		MPXV IIa				MPXV IIb
0	0	0	0	0	0	0	0	0	0	0		0	0	0	0	0	0	0	0	0	0	0
1	0	0	0	0	0	0	0	0	0	0		1	0	0	0	0	0	0	0	0	0	0
2	0	0	0	0	0	0	0	0	0	0		2	0	0	0	0	0	0	0	0	0	0
3	0	0	0	0	0	0	1	0	0	0		3	0	0	0	0	0	0	0	0	0	0
4	0	0	0	1	0	0	0	0	0	0		4	0	0	0	0	0	0	0	0	0	0
5	0	0	1	1	1	1	1	1	1	1		5	0	0	0	0	0	0	0	0	0	0
6	0	0	2	1	2	2	1	1	1	1		6	0	0	0	0	0	0	0	0	0	0
7	0	0	2	2	2	2	1	1	2	2		7	0	0	0	0	0	0	0	0	0	0
8	0	0	1	2	2	1	2	1	2	2		8	0	0	1	1	1	1	1	1	1	1
Fig.5e (infectious virus; PFU/ml)														Fig.5f (viral DNA; equivalent PFU/ml)
	Lung				Spleen				Liver						PBS		MPXV IIa				MPXV IIb
PBS	0.1	0.1			0.1	0.1			0.1	0.1				Lung	0.1	0.1	512	488	242	5210	798	174	375	10500
MPXV IIa	550	1150	100	100	75	6500	250	22000	0.1	500	1000	0.1		Spleen	0.1	0.1	253	1460	721	12000	265	306	372	236
MPXV IIb	1450	0.1	50	2000	150	125	1150	225	250	0.1	250	0.1		Liver	0.1	0.1	329	1620	1350	1830	325	99.2	0.1	437
Fig.5g (infectious virus; PFU/ml)												Fig.5h (viral DNA; equivalent PFU/ml)
	PBS		MPXV IIa				MPXV IIb						PBS		MPXV IIa				MPXV IIb
O-swab d4	0.1	0.1	0.1	0.1	0.1	0.1	0.1	0.1	0.1	0.1		O-swab d4	0.1	0.1	0.1	0.1	0.1	0.1	118	0.1	0.1	0.1
O-swab final	0.1	0.1	100000	3500	24000	10000	1500	0.1	100	50		O-swab final	0.1	0.1	160000	5870	25900	29400	3200	216	85.6	131
S-swab final	0.1	0.1	90000	550000	250000	2500000	350000	55000	20000	20000		S-swab final	0.1	0.1	132000	118000	129000	3560000	312000	103000	511000	7900
Legend:
	data from male individual
	data from female individual

## Sheet: Fig.6
Figure 6: Intradermal MPXV clade IIb infection activates stronger immune responses in CAST/EiJ mice.
Fig.6a (PRNT, clade IIa, 2x104, 12 dpi)				Fig.6b (PRNT, clade IIa, 2x105, 8 dpi)				Fig.6c (PRNT, clade IIa, 2x105, 12 dpi)
MPXV IIa	MPXV IIb	PBS		MPXV IIa	MPXV IIb	PBS		MPXV IIa	MPXV IIb	PBS
20	20			10	15	10		30
15	40	15		15	50	10		100		15
30	10			15				50	80
	15	20		30				10	160	20
25	15							120	15
	25
	15
25	10
Fig.6d (PRNT, clade IIb, 2x104, 12 dpi)				Fig.6e (PRNT, clade IIb, 2x105, 8 dpi)				Fig.6f (PRNT, clade IIb, 2x105, 12 dpi)
MPXV IIa	MPXV IIb	PBS		MPXV IIa	MPXV IIb	PBS		MPXV IIa	MPXV IIb	PBS
60	15	5		20	10	20		15	50	5
15	40	5		10	40	15		10	80	5
7.5	5			30	40			10	60
12.5	7.5			15	30			10
15	22.5							30
20	40
	20
	15
Fig.6g (IFN-α1; normalized expression)						Fig.6h (IFN-α2; normalized expression)						Fig.6i (IFN-β; normalized expression)
	8dpi		12dpi				8dpi		12dpi				8dpi		12dpi
PBS	MPXV IIa	MPXV IIb	MPXV IIa	MPXV IIb		PBS	MPXV IIa	MPXV IIb	MPXV IIa	MPXV IIb		PBS	MPXV IIa	MPXV IIb	MPXV IIa	MPXV IIb
0.00326595	0.109107	0.05314	0.586343	34.3777		0.00790711	0.0849088	0.0892525	0.224095	24.6406		0.00283932	0.0702481	0.0240681	0.381902	24.3241
0.00237851	0.00722632	1.67796	1.76864	63.682		0.00789779	0.0167338	3.49503	0.518349	58.5321		0.0011655	0.00581561	0.686545	0.703211	105.052
	0.0016498	2.53778	2.45479	6.70329			0.00292892	0.922476	0.0340408	5.54707			0.00085441	1.54173	18.5458	9.4426
	0.303096	2.39339	1.76827				0.399456	1.00676	0.834708				0.240632	1.32522	1.15533
			0.81579						0.201686						0.449131
Legend:
	data from male individual
	data from female individual

## Sheet: Supplementary Fig.1
Supplementary Figure 1: Formation of satellite (comet) plaques is increased after clade IIa infection.

## Sheet: Supplementary Fig.2
Supplementary Figure 2: Intranasal MPXV clade IIb infection results in a stronger cytokine expression.
Suppl. Fig2a (IFN-α1; normalized expression)				Suppl. Fig2b (IFN-α2; normalized expression)				Suppl. Fig2c (IFN-β; normalized expression)
PBS	MPXV IIa	MPXV IIb		PBS	MPXV IIa	MPXV IIb		PBS	MPXV IIa	MPXV IIb
0.63504	0.034581	258.241		0.27025	0.01603	182.972		0.34552	0.0247277	248.873
0.14272	4.48416	1.74605		0.089953	2.42198	0.840642		0.0998825	3.11583	1.44037
0.25282	4.20406	8.94167		0.178998	2.03863	2.50709		0.187532	3.31274	6.58221
		12.1397				17.874				15.0217
		2.42712				6.96555				14.7397
Legend:
	data from male individual
	data from female individual

## Sheet: Supplementary Fig.3
Supplementary Figure 3: Intradermal MPXV clade IIb infection results in stronger cytokine expression.
Suppl. Fig3a (IL6; normalized expression)						Suppl. Fig3b (TNFα; normalized expression)						Suppl. Fig3c (IL10; normalized expression)
	8dpi		12dpi				8dpi		12dpi				8dpi		12dpi
PBS	MPXV IIa	MPXV IIb	MPXV IIa	MPXV IIb		PBS	MPXV IIa	MPXV IIb	MPXV IIa	MPXV IIb		PBS	MPXV IIa	MPXV IIb	MPXV IIa	MPXV IIb
0.0002517	0.0001527	0.0002437	0.00082922	0.00272939		0.000195	0.000251	6.81e-05	0.000381	0.002		8.01364e-05	0.000117471	0.00032706	0.000518798	0.000334348
0.0001395	0.0001275	0.0001732	0.000472248	0.000384896		0.000126	0.000136	0.000247	0.000463	0.000749		4.37132e-05	0.0002239	4.99926e-05	0.000419534	0.000115961
	0.0005515	0.0006038	0.00038485	0.000339166			0.000186	0.000479	0.000236	0.000279			0.000495325	0.000475311	0.000255744	0.000169602
	5.818e-05	0.0011758	6.85939e-05				0.000137	0.000506	7.67e-05				0.000220685	0.00104622	7.0937e-05
Legend:
	data from male individual
	data from female individual

## Sheet: Fig.2_statistics
Figure 2: Intranasal infection with MPXV clade IIb induces non-lethal disease in CAST/EiJ mice.
Figure	panel	sample	Normal distribution	Test	report	post-hoc test	tested groups	Adjusted P Value	comment
2	a	AUC of body weight	yes	one-way ANOVA	F(2,13) = 225.1	Tukey's multiple comparisons test	MPXV IIa vs. PBS	<0,0001	AUC = area under the curve
							MPXV IIa vs. MPXV IIb	<0,0001
							PBS vs. MPXV IIb	0.9991
	b	AUC of survival rate	no	Kruskal-Wallis test	Kruskal-Wallis statistic: 14.77	Dunn's multiple comparisons test	MPXV IIa vs. PBS	0.0018	AUC = area under the curve
							MPXV IIa vs. MPXV IIb	0.0018
							PBS vs. MPXV IIb	>0,9999
	c	AUC of clinical score	no	Kruskal-Wallis test	Kruskal-Wallis statistic: 11.23	Dunn's multiple comparisons test	MPXV IIa vs. PBS	0.0082	AUC = area under the curve
							MPXV IIa vs. MPXV IIb	0.0082
							PBS vs. MPXV IIb	>0,9999
	d								same values, no test needed
	e	lung	no	Kruskal-Wallis test	Kruskal-Wallis statistic: 6.400	Dunn's multiple comparisons test	MPXV IIa vs. PBS	0.071
							PBS vs. MPXV IIb	>0,9999
							MPXV IIa vs. MPXV IIb	0.071
		spleen	no	Kruskal-Wallis test	Kruskal-Wallis statistic: 14.66	Dunn's multiple comparisons test	MPXV IIa vs. PBS	0.0018
							PBS vs. MPXV IIb	>0,9999
							MPXV IIa vs. MPXV IIb	0.0018
		liver	no	Kruskal-Wallis test	Kruskal-Wallis statistic: 10.25	Dunn's multiple comparisons test	MPXV IIa vs. PBS	0.0125
							PBS vs. MPXV IIb	>0,9999
							MPXV IIa vs. MPXV IIb	0.0125
	f	lung	no	Kruskal-Wallis test	Kruskal-Wallis statistic: 10.25	Dunn's multiple comparisons test	MPXV IIa vs. PBS	0.0125
							PBS vs. MPXV IIb	>0,9999
							MPXV IIa vs. MPXV IIb	0.0125
		spleen	no	Kruskal-Wallis test	Kruskal-Wallis statistic: 14.62	Dunn's multiple comparisons test	MPXV IIa vs. PBS	0.0019
							PBS vs. MPXV IIb	>0,9999
							MPXV IIa vs. MPXV IIb	0.0019
		liver	no	Kruskal-Wallis test	Kruskal-Wallis statistic: 14.62	Dunn's multiple comparisons test	MPXV IIa vs. PBS	0.0019
							PBS vs. MPXV IIb	>0,9999
							MPXV IIa vs. MPXV IIb	0.0019
	g	oro swab d4	no	Kruskal-Wallis test	Kruskal-Wallis statistic: 7.050	Dunn's multiple comparisons test	MPXV IIa vs. PBS	0.0353
							MPXV IIa vs. MPXV IIb	>0,9999
							PBS vs. MPXV IIb	0.1813
		oro swab final	no	Kruskal-Wallis test	Kruskal-Wallis statistic: 11.65	Dunn's multiple comparisons test	MPXV IIa vs. PBS	0.006
							MPXV IIa vs. MPXV IIb	>0,9999
							PBS vs. MPXV IIb	0.0223
		skin swab final							same values, no test needed
	h	oro swab d4	no	Kruskal-Wallis test	Kruskal-Wallis statistic: 11.73	Dunn's multiple comparisons test	MPXV IIa vs. PBS	0.002
							MPXV IIa vs. MPXV IIb	0.0593
							PBS vs. MPXV IIb	0.6873
		oro swab final	no	Kruskal-Wallis test	Kruskal-Wallis statistic: 11.04	Dunn's multiple comparisons test	MPXV IIa vs. PBS	0.0038
							MPXV IIa vs. MPXV IIb	0.5786
							PBS vs. MPXV IIb	0.0942
		skin swab final	no	Kruskal-Wallis test	Kruskal-Wallis statistic: 4.000	Dunn's multiple comparisons test	MPXV IIa vs. PBS	0.2037
							MPXV IIa vs. MPXV IIb	0.2037
							PBS vs. MPXV IIb	>0,9999

[truncated: 5 more sheets: Fig.3_statistics, Fig.4_statistics, Fig.5_statistics, Fig.6_statistics, Supplementary Fig.2_statistics]
